# Supplementary material for: From Data to Decision: Integrating Bioinformatics into Glioma Patient Stratification and Immunotherapy Selection
Source: Int J Mol Sci. 2026 Jan 9;27(2):667. doi: 10.3390/ijms27020667 (PMC12841107; doi:10.3390/ijms27020667)
Supplement: Supplementary file 1 [file ijms-27-00667-s001.zip]

Archive with 1 entries (1 files):
- ijms-4032925-supplementary.pdf
